# Supplementary material for: Differences in tail feather growth rate in storm-petrels breeding in the Northern and Southern hemisphere: a ptilochronological approach
Source: PeerJ. 2019 Oct 15;7:e7807. doi: 10.7717/peerj.7807 (PMC6798868; doi:10.7717/peerj.7807)
Supplement: Table S1 — Feather growth rate (FGR) as inferred from measuring mean growth bar widths and feather length (FL) as found in literature and determined in this study were used in the PGLS models described in the materials and methods. Flight feathers were taken from different tracts (FT): P = primary; R = rectrix. FGR between P and R is highly correlated (Saino et al., 2012) and did not significantly affect the PGLS model (see materials and methods, and supplementary table S5). Species are ordered phylogenetically, based on the tree used (see materials and methods). [file peerj-07-7807-s003.odt]

Species
FGR (mm)
FL (mm)
FT
Source
Chen caerulescens
7.9
297
P
Rohwer et al., 2009
Chen rossii
7.9
266
P
Rohwer et al., 2009
Anser anser
5.5
308
P
Rohwer et al., 2009
Branta canadensis
7.8
357
P
Rohwer et al., 2009
Branta leucopsis
7.3
291
P
Rohwer et al., 2009
Branta bernicla
5.7
258
P
Rohwer et al., 2009
Cygnus cygnus
9
407
P
Rohwer et al., 2009
Cygnus olor
6.9
406
P
Rohwer et al., 2009
Coscoroba coscoroba
5
329
P
Rohwer et al., 2009
Anas platyrhynchos
4.5
198
P
Rohwer et al., 2009
Gallus gallus
4
192
P
Rower et al., 2009
Meleagris gallopavo
7.5
395
P
Rohwer et al., 2009
Phasianus colchicus
6.1
181
P
Rohwer et al., 2009
Oceanites oceanicus
2.23
81.5
R
This study
Fregetta tropica
2.56
93.2
R
This study
Phoebastria immutabilis
2.8
232.7
P
Langston & Rohwer, 1996
Hydrobates pelagicus
1.24
61.9
R
This study
Oceanodroma leucorhoa
1.42
91.5
R
This study
Oceanodroma homochroa
1.7
106
P
Rohwer et al., 2009
Grus leucogeranus
9
450
P
Rohwer et al., 2009
Grus carunculatus
11
475
P
Rohwer et al., 2009
Grus japonensis
11
478
P
Rohwer et al., 2009
Grus grus
9
438
P
Rohwer et al., 2009
Grus vipio
9
428
P
Rohwer et al., 2009
Larus hyperboreus
8
323
P
Rohwer et al., 2009
Larus marinus
9.5
343
P
Rohwer et al., 2009
Falco tinnunculus
4.2
194
P
Rohwer et al., 2009
Empidonax difficilis
2.61
61.26
R
de la Hera, DeSante, & Milá, 2012
Empidonax occidentalis
2.7
66.35
R
de la Hera, DeSante, & Milá, 2012
Empidonax fulvifrons
2.41
56.56
R
de la Hera, DeSante, & Milá, 2012
Empidonax wrightii
3.17
65.55
R
de la Hera, DeSante, & Milá, 2012
Empidonax oberholseri
2.61
64.27
R
de la Hera, DeSante, & Milá, 2012
Empidonax virescens
2.96
60.11
R
de la Hera, DeSante, & Milá, 2012
Contopus virens
2.84
70.32
R
de la Hera, DeSante, & Milá, 2012
Contopus sordidulus
2.69
71.37
R
de la Hera, DeSante, & Milá, 2012
Contopus cooperi
2.97
77.83
R
de la Hera, DeSante, & Milá, 2012
Sayornis phoebe
3.17
75.03
R
de la Hera, DeSante, & Milá, 2012
Myiarchus crinitus
4.36
96.8
R
de la Hera, DeSante, & Milá, 2012
Vireo griseus
2.47
50.16
R
de la Hera, DeSante, & Milá, 2012
Vireo huttoni
2.22
54.85
R
de la Hera, DeSante, & Milá, 2012
Vireo olivaceus
2.79
57.72
R
de la Hera, DeSante, & Milá, 2012
Lanius senator
3.3
77
P
Rohwer et al., 2009
Lanius ludovicianus
3.28
97.51
R
Grubb & Yosef, 1994
Lanius ludovicianus
3.45
97.93
R
Grubb & Yosef, 1994
Lanius ludovicianus
3.5
98.54
R
Grubb & Yosef, 1994
Lanius ludovicianus
3.65
100.09
R
Grubb & Yosef, 1994
Corvus monedula
3.6
178
P
Rohwer et al., 2009
Corvus frugilegus
3.8
252
P
Rohwer et al., 2009
Pica pica
5.18
156.5
R
de la Hera et al., 2011
Pica pica
2.6
172
P
Rohwer et al., 2009
Garrulus glandarius
5.44
148.8
R
de la Hera et al., 2011
Cyanocitta cristata
4.52
112.66
R
de la Hera, DeSante, & Milá, 2012
Cyanocitta stelleri
4.3
128.29
R
de la Hera, DeSante, & Milá, 2012
Perisoreus canadensis
4.58
116.5
R
Waite, 1990
Perisoreus canadensis
4.6
119.1
R
Waite, 1990
Baeolophus bicolor
3.01
71.2
R
de la Hera, DeSante, & Milá, 2012
Baeolophus bicolor
2.88
70.25
R
Grubb & Cimprich, 1990
Baeolophus bicolor
2.94
71.9
R
Grubb & Cimprich, 1990
Baeolophus bicolor
3.02
74.04
R
Grubb & Cimprich, 1990
Parus atricapillus
2.68
59.92
R
de la Hera, DeSante, & Milá, 2012
Parus carolinensis
2.34
52.84
R
de la Hera, DeSante, & Milá, 2012
Parus carolinensis
2.18
52.51
R
Grubb & Cimprich, 1990
Parus carolinensis
2.28
57.14
R
Grubb & Cimprich, 1990
Parus carolinensis
2.29
54.99
R
Grubb & Cimprich, 1990
Parus major
2.99
66.71
R
de la Hera et al., 2011
Parus major
2.87
65.9
R
Matysioková & Remeš, 2010
Parus caeruleus
2.43
53.86
R
de la Hera et al., 2011
Phylloscopus trochilus
3.1
54
P
Rohwer et al., 2009
Phylloscopus collybita
2.37
49.29
R
de la Hera et al., 2011
Psaltriparus minimus
1.97
49.28
R
de la Hera, DeSante, & Milá, 2012
Aegithalos caudatus
2.4
58.36
R
de la Hera et al., 2011
Acrocephalus scirpaceus
2.66
54.91
R
de la Hera et al., 2011
Acrocephalus schoenobaenus
2.38
48.28
R
de la Hera et al., 2011
Acrocephalus schoenobaenus
2.6
53
P
Rohwer et al., 2009
Acrocephalus arundinaceus
3.4
74
P
Rohwer et al., 2009
Sylvia atricapilla
2.95
62.87
R
Carbonell & Tellería,1999
Sylvia atricapilla
2.99
63.31
R
Carbonell & Tellería,1999
Sylvia atricapilla
3.01
63.04
R
Carbonell & Tellería,1999
Sylvia atricapilla
3.08
63.95
R
de la Hera et al., 2011
Sylvia borin
3.04
59.04
R
de la Hera et al., 2011
Sylvia communis
3.35
66.03
R
de la Hera et al., 2011
Prinia gracilis
2.25
56.5
R
Yosef, 1997
Prinia gracilis
2.33
57.2
R
Yosef, 1997
Toxostoma rufum
4.13
109.81
R
de la Hera, DeSante, & Milá, 2012
Mimus polyglottos
4.4
106.45
R
de la Hera, DeSante, & Milá, 2012
Dumetella carolinensis
3.87
87.67
R
de la Hera, DeSante, & Milá, 2012
Sturnus vulgaris
3.8
70
R
White, Kennedy, & Stouffer, 1991
Sturnus vulgaris
3.8
69.4
R
White, Kennedy, & Stouffer, 1991
Sturnus vulgaris
3.9
70.4
R
White, Kennedy, & Stouffer, 1991
Zoothera naevia
3.6
95.3
R
de la Hera, DeSante, & Milá, 2012
Hylocichla mustelina
3.41
78.37
R
de la Hera, DeSante, & Milá, 2012
Catharus ustulatus
3.59
75.67
R
de la Hera, DeSante, & Milá, 2012
Catharus guttatus
3.51
74.49
R
de la Hera, DeSante, & Milá, 2012
Catharus fuscescens
3.64
76.31
R
de la Hera, DeSante, & Milá, 2012
Catharus minimus
3.86
81.59
R
de la Hera, DeSante, & Milá, 2012
Turdus migratorius
4.44
105.84
R
de la Hera, DeSante, & Milá, 2012
Turdus merula
4.6
116
R
de la Hera et al., 2011
Turdus philomelos
4.07
88.31
R
de la Hera et al., 2011
Sialia sialis
3.13
70.34
R
de la Hera, DeSante, & Milá, 2012
Sialia mexicana
3.15
74.84
R
de la Hera, DeSante, & Milá, 2012
Luscinia megarhynchos
3.35
69.42
R
de la Hera et al., 2011
Luscinia luscinia
4.2
69
P
Rohwer et al., 2009
Luscinia svecica
3.2
57
P
Rohwer et al., 2009
Oenanthe oenanthe
3.8
72
P
Rohwer et al., 2009
Phoenicurus phoenicurus
3.04
62.38
R
de la Hera et al., 2011
Erithacus rubecula
2.56
61.98
R
de la Hera et al., 2011
Sitta carolinensis
2.51
52.36
R
de la Hera, DeSante, & Milá, 2012
Sitta carolinensis
1.98
51.32
R
Dolby & Grubb, 1998
Sitta carolinensis
2.37
51.73
R
Grubb & Cimprich, 1990
Bombycilla cedrorum
3.06
63.53
R
de la Hera, DeSante, & Milá, 2012
Regulus calendula
2.3
49.14
R
de la Hera, DeSante, & Milá, 2012
Carduelis carduelis
2.69
51.22
R
de la Hera et al., 2011
Carduelis tristis
2.55
53.26
R
de la Hera, DeSante, & Milá, 2012
Carduelis psaltria
2.34
45.99
R
de la Hera, DeSante, & Milá, 2012
Carduelis pinus
2.5
51.37
R
de la Hera, DeSante, & Milá, 2012
Carduelis flammea
2.9
58
P
Rohwer et al., 2009
Carduelis chloris
2.73
57.45
R
de la Hera et al., 2011
Carduelis chloris
2.4
70
P
Rohwer et al., 2009
Carpodacus purpureus
3
64.21
R
de la Hera, DeSante, & Milá, 2012
Carpodacus cassinii
2.99
67.83
R
de la Hera, DeSante, & Milá, 2012
Carpodacus mexicanus
3.01
66.99
R
de la Hera, DeSante, & Milá, 2012
Carpodacus mexicanus
3
64
P
Rohwer et al., 2009
Pyrrhula pyrrhula
2.4
73
P
Rohwer et al., 2009
Coccothraustes vespertinus
3.16
69.71
R
de la Hera, DeSante, & Milá, 2012
Fringilla coelebs
3.42
70.85
R
de la Hera et al., 2011
Miliaria calandra
3.59
81.69
R
de la Hera et al., 2011
Amphispiza bilineata
3.26
62.4
R
de la Hera, DeSante, & Milá, 2012
Spizella breweri
3.05
62.53
R
de la Hera, DeSante, & Milá, 2012
Spizella pusilla
3.01
66.08
R
de la Hera, DeSante, & Milá, 2012
Spizella passerina
3
63.1
R
de la Hera, DeSante, & Milá, 2012
Passerella iliaca
3.6
77.78
R
de la Hera, DeSante, & Milá, 2012
Spizella arborea
2.83
68.48
R
White & Kennedy, 1992
Junco hyemalis
3.09
66.84
R
de la Hera, DeSante, & Milá, 2012
Junco phaeonotus
3.07
72.89
R
de la Hera, DeSante, & Milá, 2012
Zonotrichia atricapilla
3.58
79.69
R
de la Hera, DeSante, & Milá, 2012
Zonotrichia leucophrys
3.27
73.04
R
de la Hera, DeSante, & Milá, 2012
Zonotrichia albicollis
3.33
76
R
de la Hera, DeSante, & Milá, 2012
Pipilo erythrophthalmus
3.65
88.91
R
de la Hera, DeSante, & Milá, 2012
Pipilo fuscus
3.68
92.36
R
de la Hera, DeSante, & Milá, 2012
Pipilo crissalis
3.7
94.58
R
de la Hera, DeSante, & Milá, 2012
Melospiza lincolnii
2.52
56.15
R
de la Hera, DeSante, & Milá, 2012
Melospiza georgiana
2.73
58.79
R
de la Hera, DeSante, & Milá, 2012
Melospiza melodia
2.95
63.62
R
de la Hera, DeSante, & Milá, 2012
Icterus galbula
3.51
71.29
R
de la Hera, DeSante, & Milá, 2012
Icterus bullockii
3.59
78.81
R
de la Hera, DeSante, & Milá, 2012
Molothrus ater
3.79
77.4
R
de la Hera, DeSante, & Milá, 2012
Agelaius phoeniceus
4.14
86.34
R
de la Hera, DeSante, & Milá, 2012
Seiurus aurocapilla
2.89
58.3
R
de la Hera, DeSante, & Milá, 2012
Vermivora celata
2.57
51.41
R
de la Hera, DeSante, & Milá, 2012
Vermivora virginiae
2.59
51.66
R
de la Hera, DeSante, & Milá, 2012
Vermivora pinus
2.55
47.21
R
de la Hera, DeSante, & Milá, 2012
Mniotilta varia
2.77
53.37
R
de la Hera, DeSante, & Milá, 2012
Seiurus motacilla
2.9
56.17
R
de la Hera, DeSante, & Milá, 2012
Seiurus noveboracensis
3.07
57.37
R
de la Hera, DeSante, & Milá, 2012
Protonotaria citrea
2.62
47.67
R
de la Hera, DeSante, & Milá, 2012
Limnothlypis swainsonii
2.58
52.26
R
de la Hera, DeSante, & Milá, 2012
Oporornis formosus
2.59
51.12
R
de la Hera, DeSante, & Milá, 2012
Oporornis tolmiei
2.62
57.33
R
de la Hera, DeSante, & Milá, 2012
Oporornis philadelphia
2.47
49.08
R
de la Hera, DeSante, & Milá, 2012
Geothlypis trichas
2.49
50.74
R
de la Hera, DeSante, & Milá, 2012
Dendroica pensylvanica
2.62
49.75
R
de la Hera, DeSante, & Milá, 2012
Dendroica petechia
2.62
49.23
R
de la Hera, DeSante, & Milá, 2012
Dendroica pinus
2.73
58.87
R
de la Hera, DeSante, & Milá, 2012
Parula americana
2.24
42.34
R
de la Hera, DeSante, & Milá, 2012
Dendroica magnolia
2.56
52.12
R
de la Hera, DeSante, & Milá, 2012
Wilsonia citrina
2.7
56.63
R
de la Hera, DeSante, & Milá, 2012
Wilsonia pusilla
2.58
51.03
R
de la Hera, DeSante, & Milá, 2012
Ergaticus ruber
4.02
98.58
R
de la Hera, DeSante, & Milá, 2012
Wilsonia canadensis
2.71
53.35
R
de la Hera, DeSante, & Milá, 2012
Helmitheros vermivorum
2.72
52.08
R
de la Hera, DeSante, & Milá, 2012
Icteria virens
3.73
76.69
R
de la Hera, DeSante, & Milá, 2012
Passerina caerulea
3.55
71.62
R
de la Hera, DeSante, & Milá, 2012
Passerina amoena
3.23
59.73
R
de la Hera, DeSante, & Milá, 2012
Passerina cyanea
2.91
55.04
R
de la Hera, DeSante, & Milá, 2012
Passerina ciris
3.13
60.84
R
de la Hera, DeSante, & Milá, 2012
Piranga rubra
3.83
79.68
R
de la Hera, DeSante, & Milá, 2012
Piranga olivacea
3.58
72.82
R
de la Hera, DeSante, & Milá, 2012
Piranga ludoviciana
3.58
77.42
R
de la Hera, DeSante, & Milá, 2012
Piranga flava
3.24
84.42
R
de la Hera, DeSante, & Milá, 2012
Pheucticus melanocephalus
3.47
82.03
R
de la Hera, DeSante, & Milá, 2012
Pheucticus ludovicianus
3.68
77.59
R
de la Hera, DeSante, & Milá, 2012
Sporophila torqueola
2.33
44.87
R
de la Hera, DeSante, & Milá, 2012
Motacilla alba
4.5
67
P
Rohwer et al., 2009
Passer domesticus
3.17
64.51
R
de la Hera et al., 2011
Passer domesticus
3.03
62.93
R
de la Hera, DeSante, & Milá, 2012
Passer domesticus
2.7
57
P
Rohwer et al., 2009
Passer montanus
3.07
57.68
R
de la Hera et al., 2011
Pandion haliaetus
7.9
372
P
Rohwer et al., 2009
Gypaetus barbatus
6.6
600
P
Rohwer et al., 2009
Gyps africanus
4.4
440
P
Rohwer et al., 2009
Picoides pubescens
2.39
50.04
R
Grubb & Cimprich, 1990
Picoides pubescens
2.45
49.71
R
Grubb & Cimprich, 1990
Picoides pubescens
2.34
50.07
R
Grubb, 1989
Picoides pubescens
2.35
50.16
R
Grubb, 1989
Picoides pubescens
2.48
52.64
R
Grubb, 1989
Picoides pubescens
2.6
50.74
R
Grubb, 1989
Halcyon leucocephala
3.6
78
P
Rohwer et al., 2009
Streptopelia roseogrisea
5.5
129
P
Rohwer et al., 2009
References
Carbonell, R., & Tellería, J. L. (1999). Feather traits and ptilochronology as indicators of stress in Iberian blackcaps Sylvia atricapilla. Bird Study, 46(2), 243–248. https://doi.org/10.1080/00063659909461136
de la Hera, I., DeSante, D. F., & Milá, B. (2012). Feather growth rate and mass in Nearctic passerines with variable migratory behavior and molt pattern. The Auk, 129(2), 222–230. https://doi.org/10.1525/auk.2012.11212
de la Hera, I., Schaper, S. V, Díaz, J. A., Pérez-Tris, J., Bensch, S., & Tellería, J. L. (2011). How much variation in the molt duration of passerines can be explained by the growth rate of tail feathers? The Auk, 128(2), 321–329. https://doi.org/10.1525/auk.2011.10181
Dolby, A. S., & Grubb, T. C. (1998). Benefits to satellite members in mixed-species foraging groups: An experimental analysis. Animal Behaviour, 56(2), 501–509. https://doi.org/10.1006/anbe.1998.0808
Grubb, T. C. (1989). Ptilochronology - feather growth bars as indicators of nutritional-status. The Auk, 106(2), 314–320.
 Grubb, T. C., & Cimprich, D. A. (1990). Supplementary food improves the nutritional condition of wintering woodland birds: evidence from ptilochronology. Ornis Scandinavica, 21(4), 277–281.
Grubb, T. C., & Yosef, R. (1994). Habitat-specific nutritional condition in loggerhead shrikes (Lanius ludovicianus): Evidence from ptilochronology. The Auk, 111(3), 756–759. 
Langston, N. E., & Rohwer, S. (1996). Molt-breeding trade-offs in albatrosses: life history implications for big birds. Oikos, 76(3), 498–510.
Matysioková, B., & Remeš, V. (2010). Assessing the usefulness of ptilochronology in the study of melanin- and carotenoid-based ornaments in the great tit Parus major. Ibis, 152(2), 397–401. https://doi.org/10.1111/j.1474-919X.2009.01002.x
Rohwer, S., Ricklefs, R. E., Rohwer, V. G., & Copple, M. M. (2009). Allometry of the duration of flight feather molt in birds. PLoS Biology, 7(6). https://doi.org/10.1371/journal.pbio.1000132
Saino, N., Romano, M., Caprioli, M., Ambrosini, R., Rubolini, D., Scandolara, C. and Romano, A. (2012). A ptilochronological study of carry-over effects of conditions during wintering on breeding performance in the barn swallow Hirundo rustica. Journal of Avian Biology 43, 513–524 
Waite, T. A. (1990). Effects of caching supplemental food on induced feather regeneration in wintering gray jays Perisoreus canadensis: a ptilochronology study. Ornis Scandinavica, 21(2), 122–128. https://doi.org/10.2307/3676807
White, D. W., & Kennedy, E. D. (1992). Growth of induced feathers in photostimulated American tree sparrows. The Condor, 94(2), 543–545. https://doi.org/10.2307/1369230
White, D. W., Kennedy, E. D., & Stouffer, P. C. (1991). Feather regrowth in female European starlings rearing broods of different sizes. The Auk, 108(4), 889–895. https://doi.org/10.1016/j.ress.2016.07.018
Yosef, R. (1997). On habitat-specific nutritional condition in graceful warblers Prinia gracilis: Evidence from ptilochronology. Journal für Ornithologie, 138(3), 309–313. https://doi.org/10.1007/BF01651556
