# Supplementary material for: Differences in tail feather growth rate in storm-petrels breeding in the Northern and Southern hemisphere: a ptilochronological approach
Source: PeerJ. 2019 Oct 15;7:e7807. doi: 10.7717/peerj.7807 (PMC6798868; doi:10.7717/peerj.7807)
Supplement: Table S2 — PGLS models, with Pagel’s λ based on the phylogenetic tree, were fitted to log10 FGR as response variable and log10 FL as predictor, for data found in literature (n = 164 species) and this study (n = 4 species). To determine if feather type had an effect, both models were compared using Fisher’s z (see methods). Pagel’s λ is the phylogenetic signal, with values between 0 and 1. All p-values ≤ 0.05 are bolded. [file peerj-07-7807-s004.odt]

Feather type
Predictor
Pagel’s λ
Value
SE
t-value
Pr(>|t|)
Rectrices
Intercept
0.987
-0.828
0.080
-10.345
< 0.001
Log10 FL
0.658
0.040
16.576
< 0.001
Primaries
Intercept
0.903
-0.276
0.241
-1.145
0.259
Log10 FL
0.419
0.100
4.187
< 0.001
