# Supplementary material for: Differences in tail feather growth rate in storm-petrels breeding in the Northern and Southern hemisphere: a ptilochronological approach
Source: PeerJ. 2019 Oct 15;7:e7807. doi: 10.7717/peerj.7807 (PMC6798868; doi:10.7717/peerj.7807)
Supplement: Supplemental Information 5 — Individuals of each species (European storm-petrel, Hydrobates pelagicus, ESP; Leach’s storm-petrel, Oceanodroma leucorhoa, LSP; Wilson’s storm-petrel, Oceanites oceanicus, WSP; black-bellied storm-petrel, Fregetta tropica, BBSP) are marked with unique ring numbers. Of each captured or recaptured adult the right outer rectrix was sampled and feather length (FL) to the nearest 0.1 mm was measured. Mean growth bar width was determined for as many growth bars as visible and used as proxy for feather growth rate (FGR). ESP and LSP were captured in the Northern Hemisphere in boreal summer 2018 on Mykines, Faroe Islands. WSP and BBSP were captured in the Southern Hemisphere in austral summer 2017 and 2018 on King George Island. [file peerj-07-7807-s005.ods]

## Sheet: Sheet1
Ring Number	FL (mm)	FGR (mm)	Species	Hemisphere	Year
2594389	61.9	1.35	ESP	Northern	2018
2737409	58.4	0.85	ESP	Northern	2018
2737892	61.9	1.33	ESP	Northern	2018
9AA8005	59.1	0.99	ESP	Northern	2018
9AA8006	63.1	1.57	ESP	Northern	2018
9AA8026	59.7	1.37	ESP	Northern	2018
9AA8039	63.8	0.88	ESP	Northern	2018
9AA8047	59.6	1.18	ESP	Northern	2018
9AA8072	60.7	1.13	ESP	Northern	2018
9AA8073	61	1	ESP	Northern	2018
9AA8074	66.1	1.02	ESP	Northern	2018
9AA8075	61.6	1.08	ESP	Northern	2018
9AA8076	60.3	0.96	ESP	Northern	2018
9AA8079	61.8	1.16	ESP	Northern	2018
9AA8080	58.7	1.06	ESP	Northern	2018
9AA8082	60.5	1.2	ESP	Northern	2018
9AA8086	64.6	1.07	ESP	Northern	2018
9AA8090	60.2	0.94	ESP	Northern	2018
9AA8091	61.5	0.86	ESP	Northern	2018
9AA8093	63.4	1.07	ESP	Northern	2018
9AA8094	62	1.16	ESP	Northern	2018
9AA8101	60.1	1.39	ESP	Northern	2018
9AA8173	62.1	1.27	ESP	Northern	2018
9AA8203	60.6	1.02	ESP	Northern	2018
9AA8204	63	0.93	ESP	Northern	2018
9AA8209	61.2	1.36	ESP	Northern	2018
9AA8210	63.3	1.08	ESP	Northern	2018
9AA8211	61.1	1.51	ESP	Northern	2018
9AA8212	62.5	1.77	ESP	Northern	2018
9AA8213	60.4	1.64	ESP	Northern	2018
9AA8214	62.4	1.42	ESP	Northern	2018
9AA8215	66.1	1.48	ESP	Northern	2018
9AA8216	61.6	1.28	ESP	Northern	2018
9AA8217	63.5	1.4	ESP	Northern	2018
9AA8218	64.3	1.21	ESP	Northern	2018
9AA8224	60.5	0.88	ESP	Northern	2018
9AA8229	63.8	0.86	ESP	Northern	2018
9AA8230	61.8	1.28	ESP	Northern	2018
9AA8231	66	1.48	ESP	Northern	2018
9AA8233	62	1.24	ESP	Northern	2018
9AA8234	58.9	1.26	ESP	Northern	2018
9AA8236	61.2	1.22	ESP	Northern	2018
9AA8238	60.9	1.63	ESP	Northern	2018
9AA8239	59.9	2.02	ESP	Northern	2018
9AA8240	63.7	0.87	ESP	Northern	2018
9AA8241	67.1	1.44	ESP	Northern	2018
9AA8242	61	1.48	ESP	Northern	2018
9AA8243	60.8	1.03	ESP	Northern	2018
9AA8244	63.7	1.57	ESP	Northern	2018
9AZ0111	59	1.46	ESP	Northern	2018
9AZ1313	64	0.94	ESP	Northern	2018
9AZ1365	60.3	1.65	ESP	Northern	2018
9S41833	90.3	1.31	LSP	Northern	2018
9U31434	91.3	1.23	LSP	Northern	2018
9U33006	87.8	1.36	LSP	Northern	2018
9U34539	94.5	1.78	LSP	Northern	2018
9U43001	89.4	1.81	LSP	Northern	2018
9U43002	87.9	1.68	LSP	Northern	2018
9U43003	96.2	1.41	LSP	Northern	2018
9U43005	93.8	1.38	LSP	Northern	2018
9U43007	92.8	1.95	LSP	Northern	2018
9U43008	92.2	1.89	LSP	Northern	2018
9U43009	94.9	1.53	LSP	Northern	2018
9U43010	91.7	1.02	LSP	Northern	2018
9U43011	93.1	1.31	LSP	Northern	2018
9U43012	89.2	1.6	LSP	Northern	2018
9U43013	94.3	1.38	LSP	Northern	2018
9U43014	96.4	1.35	LSP	Northern	2018
9U43016	89.4	1.43	LSP	Northern	2018
9U43017	92.3	1.36	LSP	Northern	2018
9U43018	97.3	1.2	LSP	Northern	2018
9U43019	90.9	1.36	LSP	Northern	2018
9U43020	95.2	1.67	LSP	Northern	2018
9U43021	91	1.21	LSP	Northern	2018
9U43022	91.9	1.34	LSP	Northern	2018
9U43023	85.8	1.79	LSP	Northern	2018
9U43024	85.9	1.47	LSP	Northern	2018
9U43025	92.4	2.17	LSP	Northern	2018
9U43026	93.4	1.02	LSP	Northern	2018
9U43027	88.8	1.56	LSP	Northern	2018
9U43028	89.8	1.23	LSP	Northern	2018
9U43030	92.9	1.13	LSP	Northern	2018
9U43031	93.6	1.34	LSP	Northern	2018
9U43032	90.9	1.05	LSP	Northern	2018
9U43033	88.4	0.91	LSP	Northern	2018
9U43034	92.1	0.98	LSP	Northern	2018
9U43035	90.2	0.96	LSP	Northern	2018
9U43036	95.6	1.19	LSP	Northern	2018
9U43037	90.8	1.17	LSP	Northern	2018
9U43039	95.2	1.4	LSP	Northern	2018
9U43101	91.4	1.23	LSP	Northern	2018
9U43102	96.3	1.94	LSP	Northern	2018
9U43103	84.1	1.66	LSP	Northern	2018
9U43107	91.5	2.04	LSP	Northern	2018
9U43108	92.1	1.05	LSP	Northern	2018
9U43109	88.3	1.8	LSP	Northern	2018
9U43110	94.9	1.78	LSP	Northern	2018
9U43111	83.2	1.87	LSP	Northern	2018
9U43112	90.3	1.19	LSP	Northern	2018
9U43113	92.6	1.42	LSP	Northern	2018
9U43114	95.6	1.44	LSP	Northern	2018
9U43115	84.3	1.2	LSP	Northern	2018
9U43116	94.7	1.46	LSP	Northern	2018
9U43117	92.3	1.19	LSP	Northern	2018
9U43118	87	1.16	LSP	Northern	2018
9U43119	90.9	1.63	LSP	Northern	2018
9U43120	93.2	0.94	LSP	Northern	2018
JT65001	92.8	2.54	BBSP	Southern	2017
JT65002	90.9	3.1	WSP	Southern	2017
JT65003	82.7	2.22	WSP	Southern	2017
JT65004	88.3	2.29	BBSP	Southern	2017
JT65005	82.8	2.75	WSP	Southern	2017
JT65006	82.4	2.66	WSP	Southern	2017
JT65006	84.6	2.17	WSP	Southern	2018
JT65007	80.1	1.88	WSP	Southern	2017
JT65008	79.9	1.35	WSP	Southern	2018
JT65008	82.7	1.77	WSP	Southern	2017
JT65009	83.5	2.29	WSP	Southern	2017
JT65010	76.5	2.25	WSP	Southern	2017
JT65011	84.7	2.58	WSP	Southern	2017
JT65011	85.9	1.99	WSP	Southern	2018
JT65012	80.6	2.58	WSP	Southern	2017
JT65012	81.7	2.05	WSP	Southern	2018
JT65013	83.2	2.2	WSP	Southern	2017
JT65014	79.6	2.32	WSP	Southern	2017
JT65014	80.1	2.2	WSP	Southern	2018
JT65015	80.5	2.21	WSP	Southern	2017
JT65015	80.7	1.8	WSP	Southern	2018
JT65016	81.8	2.43	WSP	Southern	2018
JT65016	83.1	1.81	WSP	Southern	2017
JT65017	81	2.22	WSP	Southern	2017
JT65018	87.6	2.45	WSP	Southern	2017
JT65019	83.1	2.31	WSP	Southern	2017
JT65020	83.7	2.8	WSP	Southern	2017
JT65021	82.3	2.35	WSP	Southern	2017
JT65022	94.1	2.68	BBSP	Southern	2017
JT65023	80.2	2.41	WSP	Southern	2017
JT65024	78.1	1.97	WSP	Southern	2017
JT65024	78.6	2.53	WSP	Southern	2018
JT65025	93.9	2.39	WSP	Southern	2017
JT65026	79.5	2.45	WSP	Southern	2017
JT65027	83.1	2.18	WSP	Southern	2017
JT65028	81	1.97	WSP	Southern	2017
JT65029	78.2	1.97	WSP	Southern	2017
JT65030	82.4	2.16	WSP	Southern	2018
JT65030	83.2	2.19	WSP	Southern	2017
JT65031	82.6	2.28	WSP	Southern	2017
JT65032	79.4	2.04	WSP	Southern	2017
JT65032	79.8	2.64	WSP	Southern	2018
JT65033	82.9	2.14	WSP	Southern	2017
JT65034	81.3	1.83	WSP	Southern	2017
JT65035	78.5	1.68	WSP	Southern	2017
JT65036	82.9	1.72	WSP	Southern	2017
JT65036	82	2.22	WSP	Southern	2018
JT65037	81.5	2.38	WSP	Southern	2018
JT65037	79.9	NA	WSP	Southern	2017
JT65038	84.3	2.54	WSP	Southern	2017
JT65038	85.6	2.37	WSP	Southern	2018
JT65039	82	2.81	WSP	Southern	2017
JT65040	77	2.95	WSP	Southern	2017
JT65041	79.7	2.37	WSP	Southern	2017
JT65042	77.3	2.08	WSP	Southern	2017
JT65043	78.3	2.01	WSP	Southern	2017
JT65044	80.2	2.33	WSP	Southern	2017
JT65045	80.2	2.15	WSP	Southern	2017
JT65046	81	2.62	WSP	Southern	2017
JT65046	82.9	2.51	WSP	Southern	2018
JT65047	76.2	2.05	WSP	Southern	2017
JT65048	77	2.28	WSP	Southern	2017
JT65049	82.8	2.47	WSP	Southern	2017
JT65050	80.5	1.99	WSP	Southern	2017
JT65050	82	2.68	WSP	Southern	2018
JT65051	95.6	2.98	BBSP	Southern	2017
JT65052	83.1	2.41	WSP	Southern	2017
JT65053	77.9	2.01	WSP	Southern	2017
JT65054	84	2.06	WSP	Southern	2017
JT65055	80.6	2.33	WSP	Southern	2018
JT65055	81.2	2.3	WSP	Southern	2017
JT65056	84.8	2.18	WSP	Southern	2017
JT65057	90.7	2.06	BBSP	Southern	2017
JT65057	90.6	2.69	BBSP	Southern	2018
JT65058	95.9	2.39	BBSP	Southern	2017
JT65059	94.5	2.86	BBSP	Southern	2018
JT65059	93.9	2.57	BBSP	Southern	2017
JT65060	95.5	2.65	BBSP	Southern	2017
JT65061	91.9	2.98	BBSP	Southern	2017
JT65062	92.4	2.27	BBSP	Southern	2017
JT65063	80.5	2.22	WSP	Southern	2017
JT65064	84.2	2.39	WSP	Southern	2018
JT65064	83.1	2.92	WSP	Southern	2017
JT65065	87.2	2.45	WSP	Southern	2017
JT65066	79.4	1.71	WSP	Southern	2018
JT65066	79.7	2.41	WSP	Southern	2017
JT65067	77.6	2.39	WSP	Southern	2017
JT65068	81.9	2.26	WSP	Southern	2017
JT65069	79.8	2.2	WSP	Southern	2017
JT65070	88.3	2.48	WSP	Southern	2017
JT65070	90.4	2.9	WSP	Southern	2018
JT65071	77.8	2.2	WSP	Southern	2017
JT65072	84	3.36	WSP	Southern	2017
JT65073	78.9	2.2	WSP	Southern	2017
JT65074	78.9	4.04	WSP	Southern	2017
JT65075	82.1	3.03	WSP	Southern	2017
JT65075	82.2	2.24	WSP	Southern	2018
JT65076	78.5	2.2	WSP	Southern	2017
JT65077	95.5	2.67	BBSP	Southern	2017
JT65078	82.8	1.55	WSP	Southern	2018
JT65078	80.5	2.03	WSP	Southern	2017
JT65079	83.5	3.79	WSP	Southern	2017
JT65080	78.9	3.21	WSP	Southern	2017
JT65080	79.4	1.87	WSP	Southern	2018
JT65081	81.2	2.96	WSP	Southern	2017
JT65082	83.6	4.27	WSP	Southern	2017
JT65083	95.5	NA	BBSP	Southern	2017
JT65084	86.4	NA	WSP	Southern	2017
JT65085	81.5	2.64	WSP	Southern	2017
JT65086	79.7	2.21	WSP	Southern	2017
JT65087	81.3	1.96	WSP	Southern	2017
JT65088	77.6	2.05	WSP	Southern	2017
JT65089	91.4	2.07	BBSP	Southern	2017
JT65090	78.7	2.06	WSP	Southern	2017
JT65091	80.1	2.66	WSP	Southern	2017
JT65092	84.4	1.77	WSP	Southern	2017
JT65093	81.7	2.23	WSP	Southern	2017
JT65094	85.2	1.83	WSP	Southern	2017
JT65095	80	2.32	WSP	Southern	2017
JT65096	78	2.21	WSP	Southern	2017
JT65097	84.3	1.85	WSP	Southern	2017
JT65098	81.7	1.95	WSP	Southern	2018
JT65098	82	2.24	WSP	Southern	2017
JT65099	84.3	2.68	WSP	Southern	2017
JT65100	85.2	3.18	WSP	Southern	2017
JT65101	89.7	2.15	BBSP	Southern	2018
JT65101	90.3	2.34	BBSP	Southern	2017
JT65102	85.7	2.43	WSP	Southern	2018
JT65102	87	2.59	WSP	Southern	2017
JT65105	83.4	2.5	WSP	Southern	2017
JT65105	84.7	2.01	WSP	Southern	2018
JT65121	87.9	NA	BBSP	Southern	2017
JT65130	80	2.16	WSP	Southern	2017
JT65131	80	1.62	WSP	Southern	2017
JT65132	75.5	2.12	WSP	Southern	2017
JT65133	84.6	2.23	WSP	Southern	2018
JT65133	83.6	2.05	WSP	Southern	2017
JT65134	79.6	2.48	WSP	Southern	2018
JT65134	81.4	2.08	WSP	Southern	2017
JT65135	79.8	2.16	WSP	Southern	2017
JT65135	79.6	1.9	WSP	Southern	2018
JT65136	86	2.34	WSP	Southern	2017
JT65137	75.6	2.13	WSP	Southern	2017
JT65138	80.4	2.24	WSP	Southern	2017
JT65139	79	1.88	WSP	Southern	2018
JT65139	80.9	1.85	WSP	Southern	2017
JT65140	76	2.07	WSP	Southern	2017
JT65144	80.5	1.89	WSP	Southern	2017
JT65145	83.2	1.79	WSP	Southern	2017
JT65146	77.7	1.59	WSP	Southern	2017
JT65153	80.7	2.32	WSP	Southern	2018
JT65154	78.5	2.12	WSP	Southern	2018
JT65155	85.4	2.56	WSP	Southern	2018
JT65156	83	2.23	WSP	Southern	2018
JT65157	77	2.39	WSP	Southern	2018
JT65158	82.7	2.5	WSP	Southern	2018
JT65159	83.2	2.53	WSP	Southern	2018
JT65160	82.9	2.34	WSP	Southern	2018
JT65161	82.1	2.88	WSP	Southern	2018
JT65162	76.6	1.86	WSP	Southern	2018
JT65163	78	1.98	WSP	Southern	2018
JT65164	81.8	2.01	WSP	Southern	2018
JT65165	83.7	2.05	WSP	Southern	2018
JT65166	84.5	1.95	WSP	Southern	2018
JT65167	81.3	2.39	WSP	Southern	2018
JT65168	83.4	2.41	WSP	Southern	2018
JT65169	79.5	2.42	WSP	Southern	2018
JT65170	79.1	2.21	WSP	Southern	2018
JT65171	80.7	2.1	WSP	Southern	2018
JT65172	84.2	2.1	WSP	Southern	2018
JT65173	82.9	2.5	WSP	Southern	2018
JT65174	79.8	2.34	WSP	Southern	2018
JT65175	84.6	2.37	WSP	Southern	2018
JT65176	77	2.79	WSP	Southern	2018
JT65177	97.5	2.12	WSP	Southern	2018
JT65178	79.5	2.03	WSP	Southern	2018
JT65179	80.6	2.48	WSP	Southern	2018
JT65180	76.9	2.09	WSP	Southern	2018
JT65181	76.6	2.26	WSP	Southern	2018
JT65182	85.4	2.15	WSP	Southern	2018
JT65183	77.7	1.48	WSP	Southern	2018
JT65184	79.5	2.07	WSP	Southern	2018
JT65185	81.3	2.12	WSP	Southern	2018
JT65186	91.2	2.18	WSP	Southern	2018
JT65187	82.1	2.4	WSP	Southern	2018
JT65188	79.3	2.14	WSP	Southern	2018
JT65189	79.7	2.3	WSP	Southern	2018
JT65190	81.8	2.15	WSP	Southern	2018
JT65191	84.3	2.07	WSP	Southern	2018
JT65192	84	2.29	WSP	Southern	2018
JT65193	81.3	2.31	WSP	Southern	2018
JT65194	81.1	2.25	WSP	Southern	2018
JT65195	78.8	2.2	WSP	Southern	2018
JT65196	78.6	2.21	WSP	Southern	2018
JT65197	84.2	2.52	WSP	Southern	2018
JT65198	83.2	2.73	WSP	Southern	2018
JT65199	81.3	2.05	WSP	Southern	2018
JT65200	74.9	2.45	WSP	Southern	2018
JT65201	88.7	2.2	WSP	Southern	2018
JT65202	79.6	2.36	WSP	Southern	2018
JT65203	80.2	1.96	WSP	Southern	2018
JT65204	78.2	2.25	WSP	Southern	2018
JT65205	81.4	1.9	WSP	Southern	2018
JT65206	84.2	2.22	WSP	Southern	2018
JT65207	75.7	2.03	WSP	Southern	2018
JT65208	84.3	1.95	WSP	Southern	2018
JT65209	81.6	2.38	WSP	Southern	2018
JT65210	82.9	2.67	WSP	Southern	2018
JT65211	82.1	2.35	WSP	Southern	2018
JT65212	83.8	1.95	WSP	Southern	2018
JT65213	81.8	2.4	WSP	Southern	2018
JT65214	80.4	1.76	WSP	Southern	2018
JT65215	87	1.91	WSP	Southern	2018
JT65216	81.1	2.62	WSP	Southern	2018
JT65217	83.1	2.14	WSP	Southern	2018
JT65218	84.1	2.43	WSP	Southern	2018
JT65219	81.6	2.54	WSP	Southern	2018
JT65220	79.3	1.91	WSP	Southern	2018
JT65221	73.9	1.92	WSP	Southern	2018
JT65222	83.9	2.03	WSP	Southern	2018
JT65223	80.3	1.86	WSP	Southern	2018
JT65224	79.5	2.49	WSP	Southern	2018
JT65225	79.5	2.19	WSP	Southern	2018
JT65226	82.6	2.31	WSP	Southern	2018
JT65227	81.6	2.27	WSP	Southern	2018
JT65229	85.7	2.21	WSP	Southern	2018
JT65230	81.6	1.69	WSP	Southern	2018
JT65231	82.3	2.12	WSP	Southern	2018
JT65232	80.7	2.11	WSP	Southern	2018
JT65233	79.5	1.63	WSP	Southern	2018
JT65234	80.5	1.76	WSP	Southern	2018
JT65235	81.3	2.28	WSP	Southern	2018
JT65236	83.7	1.95	WSP	Southern	2018
JT65237	81.6	1.62	WSP	Southern	2018
JT65238	84.7	1.67	WSP	Southern	2018
JT65239	80.8	2.03	WSP	Southern	2018
JT65240	80.7	1.61	WSP	Southern	2018
JT65241	78.6	1.86	WSP	Southern	2018
JT65242	88.6	1.69	WSP	Southern	2018
JT65243	80.1	1.67	WSP	Southern	2018
JT65244	81.3	2.16	WSP	Southern	2018
JT65245	78.8	1.62	WSP	Southern	2018
JT65246	81.4	2.01	WSP	Southern	2018
JT65258	77.9	1.97	WSP	Southern	2018
JT65259	82.1	1.5	WSP	Southern	2018
JT65260	83.7	2.23	WSP	Southern	2018
JT65261	78.2	2.17	WSP	Southern	2018
JT65262	77.9	1.87	WSP	Southern	2018
TS43.001	93.4	2.74	BBSP	Southern	2018
TS43.002	87	2.86	BBSP	Southern	2018
TS43.003	98.3	3.35	BBSP	Southern	2018
TS43.004	88.1	2.65	BBSP	Southern	2018
TS43.005	98.3	2.64	BBSP	Southern	2018
TS43.006	95.4	2.29	BBSP	Southern	2018
TS43.007	96.7	2.82	BBSP	Southern	2018
TS43.008	92.5	2.3	BBSP	Southern	2018
TS43.009	87.6	1.62	BBSP	Southern	2018
TS43.010	99.8	2.68	BBSP	Southern	2018
TS43.011	97.6	3.04	BBSP	Southern	2018
TS43.012	94.2	2.95	BBSP	Southern	2018
TS43.013	91	2.5	BBSP	Southern	2018
TS43.014	92.6	2.45	BBSP	Southern	2018
TS43.015	97.9	2.68	BBSP	Southern	2018
TS43.016	91.8	2.27	BBSP	Southern	2018
